# Supplementary material for: Long read sequencing reveals poxvirus evolution through rapid homogenization of gene arrays
Source: eLife. 2018 Aug 29;7:e35453. doi: 10.7554/eLife.35453 (PMC6115191; doi:10.7554/eLife.35453)
Supplement: Figure 1—source data 1. [file elife-35453-fig1-data1.xlsx]

## Sheet: Sheet1
Figure 1-source data 1: Data used to generate Figure 1A
Virus Sample	VC-2			DE3L			P5			P10			P15			P20
Biological replicate	1	2	3	1	2	3	1	2	3	1	2	3	1	2	3	1	2	3
Technical replicate 1	13000000000	11000000000	10000000000	50000	130000	40000	4900000	10000000	7000000	32000000	12000000	23000000	70000000	110000000	40000000	23000000	15000000	7000000
Technical replicate 2	15000000000	12000000000	9000000000	50000	70000	60000	3600000	19000000	8000000	23000000	23000000	22000000	70000000	50000000	90000000	17000000	13000000	15000000
Technical replicate 3	14000000000	10000000000	10000000000	100000	100000	50000	4000000	20000000	7500000	30000000	40000000	10000000	100000000	100000000	76000000	20000000	20000000	10000000
Technical replicate 4			20000000000				4000000	10000000		20000000	40000000	20000000	100000000	82000000	71000000
Technical replicate 5													53000000	64000000
Mean	13666666667			72222			8750000			24583333			75633333			15555556
Median	11666666667			73333			8750000			24666667			73333333			15000000
SD	4233901974			11706			1855622			2409472			12982039			962250
SEM	2116950987			6759			927811			1204736			5805744			555556
Lower 95% CI of mean	6929583820			43142			5797291			20749326			59514003			13165193
Upper 95% CI of mean	20403749514			101302			11702709			28417341			91752664			17945918
