# Supplementary material for: Long read sequencing reveals poxvirus evolution through rapid homogenization of gene arrays
Source: eLife. 2018 Aug 29;7:e35453. doi: 10.7554/eLife.35453 (PMC6115191; doi:10.7554/eLife.35453)
Supplement: Figure 1—source data 2. [file elife-35453-fig1-data2.xlsx]

## Sheet: Sheet1
Figure 1-source data 2: Data used to generate Figure 1D
Virus sample	a/single K3L-WT			b/single K3L-His47Arg			c/CNV K3L-WT			d/CNV K3L-His47Arg
Biological replicate	1	2	3	1	2	3	1	2	3	1	2	3
Technical replicate 1	200000	510000	300000	4000000	10000000	12000000	3600000	10000000	6000000	40000000	40000000	40000000
Technical replicate 2	400000	570000	200000	7000000	2000000	5000000	3400000	5000000	8000000	40000000	30000000	20000000
Technical replicate 3	300000	200000	250000	5500000	6000000	10000000	4000000	10000000	7000000	40000000	35000000	30000000
Technical replicate 4		600000					2000000
Mean	394167			6833333			5250000			35000000
Median	363333			7166667			6000000			35000000
SD	148857			2020726			2259712			5000000
SEM	74428			1166667			1129856			2886751
Lower 95% CI of mean	157302			1813572			1654295			22579311
Upper 95% CI of mean	631031			11853095			8845705			47420689
