# Supplementary material for: Long read sequencing reveals poxvirus evolution through rapid homogenization of gene arrays
Source: eLife. 2018 Aug 29;7:e35453. doi: 10.7554/eLife.35453 (PMC6115191; doi:10.7554/eLife.35453)
Supplement: Figure 1—source data 3. [file elife-35453-fig1-data3.xlsx]

## Sheet: Sheet1
Figure 1-source data 3: Statistics for Figure 1D, One-way ANOVA followed by Dunnett's multiple comparison test
	Mean 1	Mean 2	Mean Diff	SE of diff	n1	n2	95% CI of diff	Adjusted P value	Significance	R square
a vs b	394167	6833333	-6439167	1310472	4	3	-9942092 to -2936242	0.0021	**	0.7774
a vs c	394167	5250000	-4855833	1213261	4	4	-8098912 to -1612755	0.0072	**
d vs b	35000000	6833333	28166667	2645491	3	3	20886410 to 35446924	<0.0001	***	0.9603
d vs c	35000000	5250000	29750000	2474631	3	4	22939943 to 36560057	<0.0001	***
