# Supplementary material for: Long read sequencing reveals poxvirus evolution through rapid homogenization of gene arrays
Source: eLife. 2018 Aug 29;7:e35453. doi: 10.7554/eLife.35453 (PMC6115191; doi:10.7554/eLife.35453)
Supplement: Figure 1—figure supplement 1—source data 1. [file elife-35453-fig1-figsupp1-data1.xlsx]

## Sheet: Sheet1
Figure 1-figure supplement 1 source data 1: Data used to generate Figure 1-figure supplement 1
Virus sample	a/single K3L-WT			b/single K3L-His47Arg			c/CNV K3L-WT			d/CNV K3L-His47Arg
Biological replicate	1	2	3	1	2	3	1	2	3	1	2	3
Technical replicate 1	1400000000	3000000000	3600000000	1300000000	1800000000	2700000000	3100000000	2000000000	1900000000	3700000000	2300000000	1200000000
Technical replicate 2	1900000000	3400000000	2800000000	2200000000	1700000000	2400000000	4300000000	1700000000	1800000000	3600000000	2300000000	900000000
Technical replicate 3	3000000000	6000000000	2000000000	2000000000	1750000000	2000000000	3000000000	2000000000	1000000000	5000000000	4000000000	1000000000
Technical replicate 4		2000000000	4000000000				5000000000	3000000000	1000000000	4000000000	2000000000
Mean	3008333333			1983333333			2483333333			2750000000
Median	2850000000			1933333333			2466666667			2700000000
SD	463780759			10137936			422952585			502954235
SEM	231890380			58531410			211476292			251477118
Lower 95% CI of mean	2270354652			1731493003			1810321388			1949687576
Upper 95% CI of mean	3746312015			2235173663			3156345279			3550312424
