# Supplementary material for: Long read sequencing reveals poxvirus evolution through rapid homogenization of gene arrays
Source: eLife. 2018 Aug 29;7:e35453. doi: 10.7554/eLife.35453 (PMC6115191; doi:10.7554/eLife.35453)
Supplement: Figure 1—figure supplement 1—source data 2. [file elife-35453-fig1-figsupp1-data2.xlsx]

## Sheet: Sheet1
Figure 1-figure supplement 1 source data 2: Statistics for Figure 1-figure supplement 1, One-way ANOVA followed by Dunnett's multiple comparison test
	Mean 1	Mean 2	Mean Diff	SE of diff	n1	n2	95% CI of diff	Adjusted P value	Significance	R square
a vs b	3008333333	1983333333	1025000000	296111958	4	3	233484885 to 1816515115	0.0155	*	0.6021
a vs c	3008333333	2483333333	525000000	274146402	4	4	-207800603 to 1257800603	0.1564	ns
d vs b	2750000000	1983333333	766666667	309784498	4	3	-61395510 to 1594728844	0.0675	ns	0.436
d vs c	2750000000	2483333333	266666667	286804715	4	4	-499969941 to 1033303274	0.5724	ns
