# Supplementary material for: Long read sequencing reveals poxvirus evolution through rapid homogenization of gene arrays
Source: eLife. 2018 Aug 29;7:e35453. doi: 10.7554/eLife.35453 (PMC6115191; doi:10.7554/eLife.35453)
Supplement: Figure 1—figure supplement 2—source data 3. [file elife-35453-fig1-figsupp2-data3.xlsx]

## Sheet: Sheet1
Figure 1-figure supplement 2-source data 1: Single nucleotide variants in virus populations from Illumina datasets, used to generate Figure 1-figure supplement 2
Population	K3LHis47Arg (30,490*)	E9LGlu495Gly (58,304)
P10	0.12	0.643
P15	0.581	0.525
P20	0.895	0.335
*Genomic position of each SNV in the VC-2 reference genome is shown in parentheses
