# Supplementary material for: Long read sequencing reveals poxvirus evolution through rapid homogenization of gene arrays
Source: eLife. 2018 Aug 29;7:e35453. doi: 10.7554/eLife.35453 (PMC6115191; doi:10.7554/eLife.35453)
Supplement: Figure 1—figure supplement 3—source data 4. [file elife-35453-fig1-figsupp3-data4.xlsx]

## Sheet: Sheet1
Figure 1-figure supplement 3 source data: Data used to generate Figure 1-figure supplement 3
Virus Sample	DE3L			E9L-E495G
Biological replicate	1	2	3	1	2	3
Technical replicate 1	600000	360000	660000	600000	1000000	600000
Technical replicate 2	900000	350000	590000	5000000	600000	900000
Technical replicate 3	1000000	200000	400000	1000000	2000000	1000000
Technical replicate 4	1000000	300000	400000			1000000
Technical replicate 5			1000000
Mean	650667			1308333
Median	566667			1166667
SD	197799			622644
SEM	88458			311322
Lower 95% CI of mean	405067			317568
Upper 95% CI of mean	896267			2299098
