# Supplementary material for: Long read sequencing reveals poxvirus evolution through rapid homogenization of gene arrays
Source: eLife. 2018 Aug 29;7:e35453. doi: 10.7554/eLife.35453 (PMC6115191; doi:10.7554/eLife.35453)
Supplement: Figure 1—figure supplement 3—source data 5. [file elife-35453-fig1-figsupp3-data5.xlsx]

## Sheet: Sheet1
Figure 1-figure supplement 3 source data 2: Statistics for Figure 1-figure supplement 3, unpaired 2-tailed t test with Welch's correction
P value	Significance	Mean +- SEM dE3L	Mean +- SEM E9L	Mean Diff	95% CI	R square
0.1222	ns	650667 ± 88458, n=5	1308333 ± 311322, n=4	657667 ± 323645	-295543 to 1610877	0.5422
