# Supplementary material for: Long read sequencing reveals poxvirus evolution through rapid homogenization of gene arrays
Source: eLife. 2018 Aug 29;7:e35453. doi: 10.7554/eLife.35453 (PMC6115191; doi:10.7554/eLife.35453)
Supplement: Figure 2—source data 1. [file elife-35453-fig2-data1.xlsx]

## Sheet: Sheet1
Figure 2-source data 1: Single nucleotide variants in virus populations from Illumina or ONT datasets, used to generate Figure 2B
	K3LHis47Arg (30,490*)
Population	Illumina§	ONT
P5	-	0.151
P10	0.12	0.127
P15	0.581	0.478
P20	0.895	0.786
*Genomic position of each SNV in the VC-2 reference genome is shown in parentheses
§Only P10, P15, and P20 were sequenced using Illumina
