# Supplementary material for: Long read sequencing reveals poxvirus evolution through rapid homogenization of gene arrays
Source: eLife. 2018 Aug 29;7:e35453. doi: 10.7554/eLife.35453 (PMC6115191; doi:10.7554/eLife.35453)
Supplement: Figure 2—figure supplement 1—source data 1. [file elife-35453-fig2-figsupp1-data1.xlsx]

## Sheet: Sheet1
Figure 2-figure supplement 1-source data 1: Single nucleotide variants in virus populations from Illumina or ONT datasets, used to generate Figure 2-figure supplement 1
	E9LGlu495Gly (58,304)
Population	Illumina	ONT
P5	-	0.326
P10	0.643	0.51
P15	0.525	0.451
P20	0.335	0.334
*Genomic position of each SNV in the VC-2 reference genome is shown in parentheses
§Only P10, P15, and P20 were sequenced using Illumina
