# Supplementary material for: Long read sequencing reveals poxvirus evolution through rapid homogenization of gene arrays
Source: eLife. 2018 Aug 29;7:e35453. doi: 10.7554/eLife.35453 (PMC6115191; doi:10.7554/eLife.35453)
Supplement: Table 1-source data 1. [file elife-35453-fig1.xlsx]

## Sheet: Sheet1
Table 1-source data 1: Complete summary of ONT sequencing datasets
Population	Total sequenced reads	Mean read length (bp)	Read length	Total sequenced bases (Gbp)	Reads containing K3L
			N50 (bp)
P5	239737	2168	5932	0.52	1190
P6	163991	4530	7738	0.74	2125
P7	220230	4007	7051	0.88	1645
P10	91815	3523	7693	0.32	912
P15	388502	4493	6908	1.75	4317
P20	94050	2893	7702	0.27	789
P15 - MOI 0.001	55140	2341	5360	0.13	315
P15 - MOI 0.01	128774	2417	6078	0.31	865
P15 - MOI 0.1	171765	2208	5696	0.38	979
P15 - MOI 1.0	67391	2704	4264	0.18	365
P15 - BHK	21675	5108	8141	0.12	373
