# Supplementary material for: Long read sequencing reveals poxvirus evolution through rapid homogenization of gene arrays
Source: eLife. 2018 Aug 29;7:e35453. doi: 10.7554/eLife.35453 (PMC6115191; doi:10.7554/eLife.35453)
Supplement: Figure 6—source data 2. [file elife-35453-fig6-data2.xlsx]

## Sheet: Sheet1
Figure 6-source data 2: Data used to generate Figure 6D
Breakpoint	K2L break	K4L break	P5	P10	P15	P20	P15-BHK
1	30284	-	0.76	0.69	0.76	0.65	0.83
1	-	30837	0.76	0.63	0.72	0.61	0.75
2	30287	-	0.14	0.06	0.1	0.08	0.05
2	-	30840	0.12	0.04	0.09	0.05	0.04
