# Supplementary material for: Long read sequencing reveals poxvirus evolution through rapid homogenization of gene arrays
Source: eLife. 2018 Aug 29;7:e35453. doi: 10.7554/eLife.35453 (PMC6115191; doi:10.7554/eLife.35453)
Supplement: Figure 6—source data 1. — Data used to generate Figure 6B. [file elife-35453-fig6-data1.xlsx]

## Sheet: Sheet1
Figure 6-source data 1: Single nucleotide variants in all sequenced virus populations from Illumina or ONT datasets. Data used to generate Figure 6B.
	K3LHis47Arg (30,490*)		E9LGlu495Gly (58,304)
Population	Illumina§	ONT	Illumina	ONT
P5	-	0.151	-	0.326
P6	-	0.165	-	0.383
P7	-	0.152	-	0.408
P10	0.12	0.127	0.643	0.51
P15	0.581	0.478	0.525	0.451
P20	0.895	0.786	0.335	0.334
P15 - MOI 0.001	-	0.469	-	0.472
P15 - MOI 0.01	-	0.468	-	0.378
P15 - MOI 0.1	-	0.481	-	0.36
P15 - MOI 1.0	-	0.409	-	0.374
P15 - BHK	-	0.085	-	0.407
*Genomic position of each SNV in the VC-2 reference genome is shown in parentheses
§Only P10, P15, and P20 were sequenced using Illumina
